# Supplementary material for: Chromosome 7 gain and DNA hypermethylation at the HOXA10 locus are associated with expression of a stem cell related HOX-signature in glioblastoma
Source: Genome Biol. 2015 Jan 27;16(1):16. doi: 10.1186/s13059-015-0583-7 (PMC4342872; doi:10.1186/s13059-015-0583-7)
Supplement: Additional file 2: Table S2. — Mean correlation with HOX signature expression and P values of top 100 selected Infinium 450k probes in NCH_EORTC and TCGA datasets. [file 13059_2015_583_MOESM2_ESM.xlsx]

## Sheet: Sheet1
Table S2: Mean correlation with HOX signature expression and p-values of top 100 selected Infinium 450k probes in NCH_EORTC and TCGA datasets
	NCH_EORTC		TCGA		Annotation
	mean correlation	q-value	mean correlation	q-value	CHR	Gene	CpGi	Functional
cg20649017	0.263464	0.028	0.187943	0.011	2	HOXD10	CHR2:176980765-176981423	TSS1500
cg10364040	0.261236	0.028	0.230987	0.003	2	HOXD10	CHR2:176980765-176981423	TSS1500
cg25953239	0.284679	0.023	0.218237	0.006	2	HOXD10	CHR2:176982107-176982402	Body
cg00035316	-0.0279712	0.237	0.00451563	0.279	2	HOXD8	CHR2:176992950-176993186	TSS1500
cg18448949	0.0842489	0.157	0.104464	0.072	2	HOXD8	CHR2:176992950-176993186	TSS1500
cg03858756	-0.137578	0.101	-0.0244153	0.238	2	HOXD8;HOXD8	CHR2:176993479-176995557	5'UTR;1stExon
cg15808943	-0.146129	0.094	-0.00843891	0.271	2	HOXD8;HOXD8	CHR2:176993479-176995557	5'UTR;1stExon
cg24416513	-0.118627	0.115	0.026385	0.238	2	HOXD8;HOXD8	CHR2:176993479-176995557	5'UTR;1stExon
cg15520279	-0.0975307	0.138	0.000907714	0.284	2	HOXD8;HOXD8	CHR2:176993479-176995557	5'UTR;1stExon
cg10239098	-0.059296	0.197	-0.0260741	0.236	2	HOXD8	CHR2:176993479-176995557	1stExon
cg01293179	-0.00539801	0.262	0.0192157	0.244	2	HOXD8	CHR2:176993479-176995557	Body
cg24000528	0.118386	0.115	0.113877	0.062	2	MIR10B	CHR2:177014948-177015214	TSS1500
cg23460578	0.186451	0.06	0.199384	0.007	2	MIR10B	CHR2:177014948-177015214	TSS1500
cg22352800	0.184897	0.06	0.248009	0.002	2	MIR10B	CHR2:177014948-177015214	TSS1500
cg12127282	0.215237	0.051	0.219191	0.004	2	HOXD4;MIR10B	CHR2:177014948-177015214	TSS1500;TSS1500
cg08717880	0.156341	0.082	0.225564	0.003	2	HOXD4;MIR10B	CHR2:177014948-177015214	TSS1500;TSS200
cg01152019	0.188782	0.06	0.218098	0.005	2	HOXD4;MIR10B	CHR2:177014948-177015214	TSS1500;Body
cg10803577	0.176883	0.068	0.193704	0.009	2	HOXD4	CHR2:177017266-177017489	Body
cg09701582	0.212595	0.051	0.226898	0.004	2	HOXD4	CHR2:177016416-177016632	3'UTR
cg01128482	0.219658	0.051	0.253587	0.002	2	HOXD3	CHR2:177029413-177029941	TSS200
cg10304824	0.135174	0.102	0.227314	0.003	2	HOXD3;HOXD3	CHR2:177029413-177029941	1stExon;5'UTR
cg24541426	0.20553	0.055	0.193568	0.011	2	HOXD3	CHR2:177029413-177029941	5'UTR
cg05864326	-0.0519804	0.209	0.0520172	0.186	2	HOXD3	CHR2:177029413-177029941	5'UTR
cg01171212	0.182857	0.061	0.134702	0.04	2	HOXD3	CHR2:177036254-177037213	Body
cg04316624	0.175451	0.068	0.157122	0.024	2	HOXD3	CHR2:177036254-177037213	Body
cg13053653	0.127961	0.11	-0.00528672	0.279	2	HOXD3	CHR2:177039551-177039951	3'UTR
cg07656173	-0.0361195	0.229	-0.0430241	0.2	4	PROM1;PROM1	CHR4:16084195-16085735	TSS1500;TSS1500
cg13117948	-0.0134167	0.257	0.0080997	0.271	4	PROM1;PROM1	CHR4:16084195-16085735	TSS1500;TSS1500
cg08855742	-0.115211	0.118	-0.0513367	0.185	4	PROM1;PROM1	CHR4:16084195-16085735	TSS1500;TSS1500
cg12538674	-0.0101804	0.259	0.03007	0.233	7	HOXA3;HOXA3;HOXA3	CHR7:27146069-27146600	3'UTR;3'UTR;3'UTR
cg27539480	-0.223358	0.047	-0.16814	0.018	7	HOXA3;HOXA3;HOXA3	CHR7:27147589-27148389	3'UTR;3'UTR;3'UTR
cg01175550	-0.0900466	0.144	-0.0316666	0.229	7	HOXA3;HOXA3;HOXA3	CHR7:27147589-27148389	3'UTR;3'UTR;3'UTR
cg13240116	0.0749443	0.173	0.189043	0.011	7	HOXA3;HOXA3;HOXA3	CHR7:27147589-27148389	3'UTR;3'UTR;3'UTR
cg07153966	0.027293	0.246	0.127936	0.045	7	HOXA3;HOXA3;HOXA3	CHR7:27147589-27148389	Body;Body;Body
cg02693607	0.0476897	0.216	0.200884	0.007	7	HOXA3;HOXA3;HOXA3	CHR7:27150030-27150418	5'UTR;5'UTR;5'UTR
cg21134232	0.207705	0.051	0.214847	0.005	7	HOXA3;HOXA3	CHR7:27153187-27153647	5'UTR;5'UTR
cg01027532	0.193327	0.059	0.184116	0.012	7	HOXA3;HOXA3	CHR7:27154999-27155426	5'UTR;5'UTR
cg02000808	0.171376	0.071	0.105236	0.07	7	HOXA3;HOXA3	CHR7:27154999-27155426	5'UTR;5'UTR
cg12305431	0.295651	0.023	0.286927	0.001	7	HOXA3;HOXA3	CHR7:27154999-27155426	5'UTR;5'UTR
cg26297005	0.396308	0.014	0.285204	0.001	7	HOXA3	CHR7:27162087-27162426	5'UTR
cg18430152	0.336391	0.02	0.262768	0.001	7	HOXA3	CHR7:27162087-27162426	5'UTR
cg19240213	0.403644	0.014	0.309803	0.001	7	HOXA3	CHR7:27163819-27164098	5'UTR
cg14573448	0.328754	0.02	0.207857	0.007	7	HOXA3	CHR7:27163819-27164098	5'UTR
cg00524179	0.260564	0.028	0.256676	0.002	7	HOXA3	CHR7:27169572-27170638	TSS1500
cg14974749	0.211682	0.051	0.106188	0.071	7	HOXA5	CHR7:27182613-27185562	Body
cg20974609	0.175334	0.068	0.150497	0.028	7	HOXA5	CHR7:27182613-27185562	Body
cg19196335	0.207447	0.052	0.193272	0.009	7	HOXA5	CHR7:27182613-27185562	TSS1500
cg16997642	0.155308	0.081	0.111839	0.063	7	HOXA5	CHR7:27182613-27185562	TSS1500
cg20817131	0.227555	0.047	0.13294	0.04	7	HOXA5	CHR7:27182613-27185562	TSS1500
cg14013695	0.273085	0.026	0.248316	0.003	7	HOXA5	CHR7:27182613-27185562	TSS1500
cg01323381	0.315026	0.022	0.277572	0.001	7	HOXA5	CHR7:27182613-27185562	TSS1500
cg05774699	0.336626	0.02	0.280794	0.001	7	HOXA5	CHR7:27182613-27185562	TSS1500
cg26023912	0.190445	0.06	0.16996	0.017	7	HOXA5	CHR7:27182613-27185562	TSS1500
cg00969405	0.30328	0.022	0.271641	0.001	7	HOXA5	CHR7:27182613-27185562	TSS1500
cg03368099	0.335871	0.02	0.279789	0.001	7	HOXA5	CHR7:27182613-27185562	TSS1500
cg01748892	0.369805	0.02	0.302389	0.001	7	HOXA5	CHR7:27182613-27185562	TSS1500
cg13694927	0.342967	0.02	0.335226	0.001	7	HOXA5	CHR7:27182613-27185562	TSS1500
cg03744763	0.281525	0.023	0.321798	0.001	7	HOXA5	CHR7:27182613-27185562	TSS1500
cg08396193	0.284175	0.023	0.227246	0.004	7	HOXA7	CHR7:27194583-27194827	3'UTR
cg24389054	0.343625	0.02	0.28262	0.001	7	HOXA7	CHR7:27194583-27194827	3'UTR
cg21778348	0.226503	0.047	0.280232	0.001	7	HOXA7	CHR7:27194583-27194827	Body
cg16764637	0.219714	0.05	0.293461	0.001	7	HOXA7	CHR7:27194583-27194827	Body
cg08248516	0.220162	0.05	0.28374	0.001	7	HOXA7	CHR7:27194583-27194827	Body
cg11910375	0.20795	0.053	0.202404	0.007	7	HOXA7	CHR7:27195601-27196567	Body
cg27508551	-0.288829	0.023	-0.130503	0.04	7	HOXA7	CHR7:27195601-27196567	1stExon
cg08934785	-0.120519	0.115	-0.0548556	0.184	7	HOXA7	CHR7:27198182-27198514	TSS1500
cg26511321	-0.0189911	0.251	-0.0198025	0.244	7	HOXA7	CHR7:27198182-27198514	TSS1500
cg00599770	-0.205691	0.052	-0.103933	0.074	7	HOXA7	CHR7:27198182-27198514	TSS1500
cg15372603	0.31048	0.022	0.261828	0.002	7	HOXA7	CHR7:27198182-27198514	TSS1500
cg02000318	0.332237	0.02	0.302067	0.001	7	HOXA7	CHR7:27198182-27198514	TSS1500
cg03217995	-0.19107	0.06	0.0238319	0.238	7	HOXA9	CHR7:27203915-27206462	Body
cg21007852	-0.142377	0.094	-0.0376082	0.214	7	HOXA9	CHR7:27203915-27206462	Body
cg20741169	0.122502	0.114	0.151953	0.028	7	HOXA9	CHR7:27203915-27206462	TSS200
cg18447772	0.00746193	0.259	0.123322	0.049	7	HOXA9	CHR7:27203915-27206462	TSS200
cg12600174	-0.0326938	0.233	0.0719354	0.134	7	HOXA9	CHR7:27203915-27206462	TSS200
cg22055728	-0.0200508	0.249	0.104469	0.072	7	HOXA9	CHR7:27203915-27206462	TSS1500
cg21942490	0.0972722	0.138	0.18555	0.011	7	HOXA9	CHR7:27203915-27206462	TSS1500
cg02643054	0.185424	0.06	0.204415	0.007	7	HOXA9	CHR7:27203915-27206462	TSS1500
cg13703049	-0.183319	0.061	-0.0314767	0.229	7	HOXA10;HOXA10	CHR7:27212416-27214396	Body;1stExon
cg21172377	-0.140537	0.095	-0.0233231	0.238	7	HOXA10;HOXA10	CHR7:27212416-27214396	Body;1stExon
cg18243072	-0.141575	0.095	-0.0459944	0.198	7	HOXA10;HOXA10;HOXA10	CHR7:27212416-27214396	5'UTR;Body;1stExon
cg14625175	-0.0985869	0.138	0.0466244	0.194	7	HOXA10;HOXA10	CHR7:27212416-27214396	TSS200;Body
cg09411999	0.120398	0.115	0.182772	0.011	7	HOXA10;HOXA10	CHR7:27212416-27214396	TSS1500;Body
cg05092861	-0.289035	0.023	-0.231873	0.004	7	HOXA10	CHR7:27219309-27219750	TSS200
cg01078824	-0.210499	0.051	-0.178941	0.013	7	HOXA10	CHR7:27219309-27219750	TSS200
cg15731655	0.24776	0.038	0.198811	0.009	12	HOTAIR	CHR12:54359658-54359906	Body
cg06622953	0.237168	0.04	0.16472	0.018	12	HOTAIR	CHR12:54359658-54359906	Body
cg14691529	0.185464	0.06	0.134423	0.039	12	HOTAIR	CHR12:54359658-54359906	Body
cg02371798	0.278265	0.023	0.138274	0.039	12	HOTAIR	CHR12:54366815-54369103	TSS1500
cg04105511	0.299379	0.022	0.23354	0.003	12	HOXC4;HOXC6;HOXC5	CHR12:54408426-54408713	TSS1500;TSS1500;TSS1500
cg26019295	0.289798	0.023	0.256924	0.002	12	HOXC4;HOXC6;HOXC5	CHR12:54408426-54408713	TSS1500;TSS1500;TSS1500
cg18040878	0.275953	0.023	0.243472	0.003	12	HOXC4;HOXC6;HOXC5	CHR12:54408426-54408713	TSS1500;TSS1500;TSS1500
cg15660418	0.174502	0.068	0.181581	0.011	12	HOXC4;HOXC6;HOXC5	CHR12:54408426-54408713	TSS1500;TSS1500;TSS1500
cg01473837	0.304247	0.022	0.23433	0.004	12	HOXC4;HOXC6;HOXC5	CHR12:54408426-54408713	TSS1500;TSS1500;TSS1500
cg22621272	0.276955	0.023	0.211623	0.007	12	HOXC4;HOXC6;HOXC5	CHR12:54408426-54408713	TSS1500;TSS1500;TSS1500
cg16937769	0.309281	1	0.187266	0.011	12	HOXC4;HOXC6;HOXC5	CHR12:54408426-54408713	TSS1500;TSS1500;TSS1500
cg04704531	0.27991	0.998	0.191662	0.011	12	HOXC4;HOXC6;HOXC5	CHR12:54408426-54408713	TSS1500;TSS1500;TSS1500
cg06714180	0.267996	0.999	0.185364	0.011	12	HOXC4;HOXC6;HOXC5	CHR12:54408426-54408713	TSS1500;TSS1500;TSS1500
cg15817960	0.254243	0.994	0.152811	0.026	12	HOXC4;HOXC6;HOXC5	CHR12:54408426-54408713	TSS1500;TSS1500;TSS1500
cg13726459	0.219834	0.965	0.129185	0.045	12	HOXC4;HOXC6;HOXC5	CHR12:54408426-54408713	TSS1500;TSS1500;TSS1500
